# Supplementary material for: Family-Centered Design: Interactive Performance Testing and User Interface Evaluation of the Slovenian eDavki Public Tax Portal
Source: Sensors (Basel). 2021 Jul 30;21(15):5161. doi: 10.3390/s21155161 (PMC8348796; doi:10.3390/s21155161)
Supplement: Supplementary file 1 [file sensors-21-05161-s001.zip]

Archive with 1 entries (1 files):
- sensors-1282635-supplementary.pdf
